# Supplementary material for: Hazard Function Analysis of Recurrence in Patients with Curatively Resected Lung Cancer: Results from the Japanese Lung Cancer Registry in 2010
Source: Cancers (Basel). 2022 Oct 19;14(20):5119. doi: 10.3390/cancers14205119 (PMC9600058; doi:10.3390/cancers14205119)
Supplement: Supplementary file 1 [file cancers-14-05119-s001.zip]

Archive with 1 entries (1 files):
- cancers-1953614-supplementary.pdf
